# Supplementary material for: Supporting and Enhancing NICU Sensory Experiences (SENSE), 2nd Edition: An Update on Developmentally Appropriate Interventions for Preterm Infants
Source: Children (Basel). 2023 May 28;10(6):961. doi: 10.3390/children10060961 (PMC10297666; doi:10.3390/children10060961)
Supplement: Supplementary file 1 [file children-10-00961-s001.zip]

Archive with 1 entries (1 files):
- children-2378733-supplementary File S1.pdf
